# Supplementary material for: Mechanism and Data-Driven Grain Condition Information Perception Method for Comprehensive Grain Storage Monitoring
Source: Foods. 2025 Oct 5;14(19):3426. doi: 10.3390/foods14193426 (PMC12523284; doi:10.3390/foods14193426)
Supplement: Supplementary file 1 [file foods-14-03426-s001.zip]

Archive with 1 entries (1 files):
- foods-3861307-supplementary.xlsx
