# Supplementary material for: Mechanism and Data-Driven Grain Condition Information Perception Method for Comprehensive Grain Storage Monitoring
Source: Foods. 2025 Oct 5;14(19):3426. doi: 10.3390/foods14193426 (PMC12523284; doi:10.3390/foods14193426)
Supplement: Supplementary file 1 [file foods-14-03426-s001.zip › foods-3861307-supplementary.xlsx]

## Sheet: Sheet1
Content
#moved outside the class)
coord_x = np.array([-29.8, -27.2, -23.8, -20.4, -17, -13.6, -10.2, -6.8, -3.4, 0,
3.4, 6.8, 10.2, 13.6, 17, 20.4, 23.8, 27.2, 29.8])
coord_z = np.array([6, 5.6, 4.7, 3.9, 3.1, 2.3, 1.5, 0.5, 0])
# 8.7humidity XOZ
raw_data = [
[68.1646342, 68.6680923, 68.0446221, 66.710255, 66.9575249, 67.0432277, 66.5801588, 66.1051895, 65.8399586,
65.4865477, 66.6516145, 67.4170899, 68.2348809, 67.42269, 66.6652263, 66.5215687, 66.608285, 66.6139199,
67.7987185],
[69.463659, 68.8365592, 68.6227507, 68.4192142, 68.5772165, 68.73991, 68.2638428, 67.7850213, 67.3512625,
67.3372428, 67.8015899, 68.5157471, 68.7888157, 68.39317, 67.6102049, 67.0423724, 66.8772071, 67.2145728,
67.6919123],
[69.3809022, 68.6314411, 68.4190234, 68.2037413, 68.556765, 68.8192366, 68.4082025, 67.8211402, 67.0184906,
66.7722926, 67.4310718, 68.0220252, 68.9327765, 68.9344706, 67.9206743, 66.6824067, 66.5120782, 67.140284,
67.6972868],
[69.3633529, 68.4886160, 68.0986513, 67.6652238, 67.9139116, 68.3934504, 68.4706458, 68.4128780, 67.5694082,
66.8139877, 66.9157148, 67.0614898, 67.9981402, 69.0651830, 68.6059352, 67.8508488, 67.7088371, 67.7180825,
67.7237961],
[69.4093890, 68.6550306, 68.1576819, 67.4305477, 67.4214790, 67.8498403, 68.0695794, 68.4396538, 68.2716634,
67.3336047, 66.8897015, 66.6668916, 67.3666636, 68.2001480, 68.2239024, 68.5468194, 68.3372145, 68.0496502,
67.7286571],
[69.4601211, 68.8793305, 68.2959846, 67.2854058, 66.8328911, 67.0388408, 67.5379181, 68.2546021, 68.7556186,
68.5515216, 67.6037538, 66.7033521, 66.6159682, 67.1229934, 67.8459897, 68.7585140, 68.7986788, 68.3250243,
67.7380277],
[69.3783843, 68.6476379, 68.3938059, 67.4942958, 66.9235762, 67.0276920, 67.5045637, 68.2094784, 68.6826615,
68.5720867, 68.0323772, 67.1343135, 66.7223772, 67.0037513, 67.5858503, 68.2764909, 68.3853971, 68.3064336,
67.7528949],
[69.4810582, 68.5361309, 68.4651621, 67.8254085, 67.3685232, 67.4759150, 67.6065045, 68.1806415, 68.6367649,
68.5338938, 68.3052178, 67.7039555, 67.2672364, 67.3818310, 67.2842045, 67.9528853, 68.1046025, 68.2782130,
67.7344534],
[70.1348204, 68.5343143, 68.4640535, 67.8337438, 67.3875245, 67.4896859, 67.6122162, 68.1794283, 68.6326675,
68.5332668, 68.2994059, 67.7189203, 67.2910637, 67.3935684, 67.2752199, 67.9467774, 68.0962353, 68.2767656,
67.4752294]
]
# 8.7temperature XOZ
raw_data = [
[21.98817, 22.79738064, 22.81147804, 22.50055728, 22.30737362, 22.22416721, 22.08863423, 21.92956901, 21.73753626, 21.5667688, 21.58698676, 21.51498282, 21.22499738, 20.69776211, 20.11152746, 19.42341416, 18.37287846, 17.00562889, 16.72298197],
[22.20239129, 20.71236625, 19.93754844, 18.92821615, 19.35801657, 19.67595869, 18.5668174, 17.30106808, 16.25702136, 16.08731745, 17.64789858, 19.23391101, 19.94772615, 18.71836723, 16.65748562, 15.08487538, 14.63845692, 15.37854557, 16.81621207],
[22.16504162, 20.06271069, 19.36049353, 18.66721077, 19.69106814, 20.4030067, 19.00381874, 16.97299687, 14.50884475, 13.78585574, 16.05426468, 18.39050591, 20.70008167, 20.28205864, 17.14916298, 13.28890057, 12.67707079, 14.82171602, 16.7616673],
[22.03828452, 19.49600312, 18.39760834, 17.14555854, 18.2239259, 19.62719297, 19.26595382, 18.5988144, 15.80844589, 13.68315702, 14.51803725, 15.3853345, 19.00107779, 21.25514046, 19.22119222, 16.37893316, 16.05185055, 16.38786647, 16.82624957],
[22.05181132, 19.73138556, 18.19801809, 16.01378154, 16.27634927, 17.87326213, 18.42737307, 19.20810968, 18.10751394, 15.21630902, 13.9665768, 13.4321439, 16.29199802, 19.45041182, 18.94201733, 19.07184126, 18.46303405, 17.70553708, 16.89379218],
[22.21427213, 20.4289869, 18.6228768, 15.39948771, 14.0729581, 15.0740077, 16.5838341, 18.82513764, 20.04528458, 18.71373306, 15.99942437, 13.32603025, 13.34857145, 15.75424717, 17.46630794, 20.23615749, 20.05619777, 18.66027231, 16.94651147],
[22.19458332, 20.15127824, 18.95725363, 15.89986054, 14.05632593, 14.39015257, 16.07219765, 18.48990677, 20.09279931, 19.69442573, 17.59936828, 14.66167064, 13.38579754, 14.34723811, 16.60120395, 19.22789363, 19.49007081, 18.7973505, 16.98913464],
[22.25722678, 19.53482074, 19.29025839, 17.1625613, 15.65579686, 16.0077706, 16.45132058, 18.35544523, 19.86431088, 19.52085611, 18.76488039, 16.75325618, 15.31947545, 15.70152112, 15.4004608, 17.61809386, 18.1166775, 18.67831674, 17.00515767],
[22.53792758, 19.51883695, 19.29467747, 17.20922383, 15.72969993, 16.07273579, 16.47088793, 18.35085956, 19.85243973, 19.51599519, 18.77559267, 16.83017535, 15.41120964, 15.75654309, 15.35569755, 17.57511897, 18.07224502, 18.67077569, 16.84578448]
]
# 8.7Moisture XOZ
raw_data = [
[13.82302386, 13.86391482, 13.76452569, 13.56817386, 13.61659131, 13.63415216, 13.56733734, 13.49976727, 13.46698625, 13.41922368, 13.60271651, 13.72736702, 13.87075786, 13.76745852, 13.67565445, 13.68592056, 13.75004795, 13.81653172, 14.01767812],
[14.018419, 13.99061309, 13.99393184, 14.0101274, 14.01452461, 14.02503079, 14.00286528, 13.98777671, 13.96918699, 13.97510855, 13.97376135, 14.01074606, 14.01973633, 14.01607105, 13.99097321, 13.97651286, 13.97177876, 13.98968865, 13.99629512],
[14.00710807, 13.98930332, 13.98935937, 13.98853332, 13.99530896, 14.00271146, 14.00475703, 14.00923403, 14.00036584, 13.99607003, 13.99154997, 13.97303703, 14.00643631, 14.02675853, 14.01654178, 14.0056792, 14.00806298, 14.00463966, 13.99976277],
[14.01041049, 13.99387699, 13.98482837, 13.97626972, 13.96391104, 13.97251598, 14.00206805, 14.02492673, 14.02524527, 14.00759834, 13.98365255, 13.96512563, 13.93996417, 14.00077192, 14.02563552, 14.04243699, 14.03564382, 14.0209878, 14.0008617],
[14.01705038, 14.00893299, 14.00374959, 13.99340911, 13.97937701, 13.97058928, 13.97879756, 13.99993613, 14.02613785, 14.01631778, 14.00598934, 13.99635085, 13.96994746, 13.95039158, 13.97854198, 14.0234407, 14.01946093, 14.01027113, 13.99839109],
[14.01728889, 14.01097964, 14.00526487, 13.99989883, 13.9918912, 13.97647506, 13.98306149, 13.98900972, 14.00980008, 14.04136487, 14.02152126, 14.00721421, 13.9922975, 13.95716538, 13.9895026, 14.0011017, 14.01609419, 14.00806868, 13.99734558],
[14.0052922, 13.98761884, 14.00471154, 14.0089674, 14.00704709, 14.00751674, 14.00232549, 13.99794755, 13.99596949, 13.99757373, 14.01262961, 14.01137228, 14.00735918, 14.00578502, 13.9898172, 13.97315376, 13.97781913, 13.99854915, 13.9976547],
[14.01854315, 13.99953771, 14.00003386, 14.00081578, 14.00076263, 14.00088038, 14.00027777, 13.99983243, 13.99966415, 13.99985345, 13.99991435, 14.00122211, 14.00086056, 14.00067608, 13.99966195, 13.99914548, 13.99924781, 13.99979149, 13.99396621],
[14.10858587, 14.0000169, 13.99964634, 13.99989693, 14.00022568, 13.99994411, 14.00024338, 13.99986033, 13.99958491, 13.99998738, 13.99848026, 13.99990139, 14.0002323, 13.99989485, 14.00038689, 14.00024008, 14.00005462, 13.99992409, 13.96056947]
]
# 8.31humidity XOZ
raw_data = [
[69.05209181, 68.11352369, 68.44729044, 68.3416569, 67.581235, 67.26384111, 67.61651931, 68.10302253, 68.74170269, 68.51802849, 67.61155078, 66.92987493, 67.73877925, 67.8832417, 66.71795538, 66.02594007, 67.14626087, 68.78246636, 68.39711958],
[69.41154512, 68.69600893, 68.94927083, 68.95736385, 68.69339625, 68.73105644, 68.58981448, 68.65774987, 68.70151646, 68.6197109, 68.37089214, 68.27802021, 68.42064764, 68.57140027, 67.77053821, 67.30138058, 67.58429155, 68.37432128, 67.97135505],
[69.50173782, 69.19706225, 69.1222738, 69.09881162, 68.79512212, 68.60410269, 68.51710749, 68.43584448, 68.25305432, 68.15882647, 68.08219108, 68.39424774, 68.4647603, 68.44421242, 67.77289292, 67.27031991, 67.69284537, 68.45087691, 68.00149252],
[69.5028293, 69.5028293, 69.57172229, 69.35965615, 69.24213407, 68.96524332, 68.61522212, 68.37415476, 68.23793207, 67.86129856, 67.68232737, 67.98562135, 68.50674862, 68.68636853, 68.49183548, 68.12971988, 68.07471434, 68.28497441, 68.59089886],
[69.41123044, 69.07297928, 68.89514791, 68.84851125, 68.86359094, 68.60698142, 68.37015696, 68.22568354, 68.04804864, 67.8022824, 68.07126188, 68.13847969, 68.59163617, 68.6209119, 68.40356578, 68.19918339, 68.28137909, 68.55387055, 67.99342793],
[69.34073281, 68.86740374, 68.45654239, 68.37892985, 68.56697078, 68.57927612, 68.41633305, 68.36354734, 68.50007969, 68.67252997, 67.85596283, 67.49644246, 68.09682453, 68.82535518, 68.58740715, 68.16261044, 68.12242647, 68.53225164, 67.94800823],
[69.43207174, 68.81249504, 68.55585914, 68.51180003, 68.63637207, 68.58109692, 68.41795609, 68.42616217, 68.64694797, 68.77713289, 67.94169009, 67.43584738, 68.14020575, 68.88912972, 68.60165141, 68.1501566, 68.09775095, 68.43416189, 67.97505259],
[69.51395582, 68.79607717, 68.61380196, 68.59108036, 68.66970922, 68.58238154, 68.41815727, 68.46506473, 68.72819588, 68.82200043, 68.10550447, 67.56656342, 68.21326725, 68.91673181, 68.61000675, 68.14607269, 68.09089235, 68.38413646, 67.94316678],
[69.89909649, 68.79539944, 68.61614052, 68.59278041, 68.6697732, 68.58201008, 68.4192022, 68.46637482, 68.72993697, 68.81992966, 68.111453, 67.57483436, 68.21685897, 68.91414438, 68.61053578, 68.14702469, 68.09259503, 68.3822887, 67.62915145
]
]
# 8.31temperature XOZ
raw_data = [
[22.79438016, 22.37703534, 22.49351295, 22.48185811, 22.41720809, 22.34736869, 22.28159219, 22.25760243, 22.2279182, 22.15802357, 21.96842548, 21.55777494, 21.11409668, 20.73686817, 20.15712462, 19.28096137, 18.02816318, 17.52941093, 17.42489881],
[22.33560133, 20.54833303, 21.01310607, 20.93089633, 20.14958875, 19.99076965, 19.87906719, 20.216175, 20.54013059, 20.25616682, 19.34963283, 18.75325993, 19.2523548, 19.45554393, 17.20721065, 16.03149539, 16.71053933, 18.96656452, 17.80128894],
[22.41827921, 21.05244014, 21.24896223, 21.19387154, 20.26423531, 19.89754372, 19.53543228, 19.40273554, 19.07634497, 18.74829161, 18.29326035, 18.86966917, 19.23319716, 19.39643355, 16.96274588, 15.90946923, 16.59373985, 19.19252045, 17.85528118],
[22.56279821, 22.48162526, 21.91533522, 21.67058368, 20.73640039, 19.73968161, 19.14948088, 18.7027354, 17.58239724, 17.05343891, 17.67657288, 19.38249526, 19.75510178, 19.27405113, 17.80949535, 17.32058601, 18.27247073, 19.57335649, 17.96630622],
[22.45984953, 21.86121362, 21.23390948, 21.02025444, 20.69992732, 19.76388731, 18.98424046, 18.51648757, 17.68990575, 16.93615342, 17.89956939, 18.62601441, 19.79838049, 19.65606717, 18.83152107, 18.41858503, 18.72829744, 19.61853819, 17.95031711],
[22.21480464, 20.88143422, 19.79173473, 19.57860477, 20.00832971, 19.70003389, 19.07027685, 18.78778768, 19.03594734, 19.0753082, 17.6042571, 16.60944211, 18.67219308, 20.26504391, 19.60079801, 18.33577534, 18.32177782, 19.5059368, 17.81564917],
[22.18155204, 20.5561742, 19.50513828, 19.31617664, 19.80178654, 19.67330304, 19.13463932, 19.09933087, 19.7415661, 20.24025543, 17.43380047, 15.83738567, 18.15355162, 20.59968632, 19.72676531, 18.26142801, 18.08988834, 19.31411924, 17.76749701],
[22.37628309, 20.38813487, 19.77656935, 19.69819358, 19.96471358, 19.67858226, 19.1345162, 19.28576745, 20.15414072, 20.47397033, 18.09511173, 16.30991121, 18.45594547, 20.78944065, 19.76780204, 18.23490295, 18.05407912, 19.03131998, 17.72770438],
[22.53658422, 20.38190238, 19.78616803, 19.71116559, 19.96802657, 19.67738181, 19.13641745, 19.29391728, 20.16465813, 20.46742695, 18.11963333, 16.34496337, 18.46778128, 20.77877912, 19.7693645, 18.23943334, 18.05650139, 19.01925146, 17.53867616]
]
# 8.31Moisture XOZ
raw_data = [
[13.92485665, 13.79627644, 13.84353325, 13.82736762, 13.71007298, 13.66317106, 13.72216543, 13.80034341, 13.90288845, 13.87082764, 13.73640245, 13.64817434, 13.79753134, 13.83850074, 13.68181549, 13.61428258, 13.85176178, 14.13474586, 14.07874846],
[14.00377738, 13.97622926, 13.99403098, 13.99925622, 13.99494472, 14.00852648, 13.99152266, 13.98610653, 13.97749476, 13.97816535, 13.98225988, 13.99616568, 13.99480433, 14.00892503, 13.98998629, 13.99129789, 13.98432523, 14.0011799, 13.99328127],
[14.01409107, 14.03137633, 14.01010738, 14.00903555, 14.0055508, 13.9928985, 13.99649644, 13.98999614, 13.97671339, 13.97753232, 13.98722818, 14.00898321, 14.00270766, 13.99162335, 14.00208691, 14.00662615, 14.01191295, 14.00246093, 13.99546269],
[14.00733082, 14.02213265, 14.01572349, 14.00885801, 14.00983439, 14.0022322, 13.99237841, 13.99224244, 13.98635722, 13.98339699, 14.00152308, 14.00219325, 14.01275692, 14.00503451, 14.01796118, 14.0327069, 14.02033182, 14.00636033, 13.99332991],
[13.99776695, 13.9729309, 13.97486912, 13.97773498, 13.9954897, 13.99976624, 13.99967259, 13.99923809, 14.01076745, 14.00801582, 14.00438448, 13.9801769, 13.9956819, 14.00714432, 14.01228862, 13.9997391, 13.99789502, 13.99833019, 13.98962664],
[13.99836083, 13.98738587, 13.97461158, 13.97254791, 13.9817047, 13.99844298, 14.00285611, 14.00805061, 14.01776245, 14.04317789, 13.98446373, 13.97526623, 13.97136638, 14.01029875, 14.00449103, 13.99792123, 13.99223049, 14.00030918, 13.9888959],
[14.01441759, 13.99429611, 14.00408522, 14.00617456, 14.00260145, 14.00001363, 14.00002539, 14.00301851, 14.00716489, 14.00385299, 14.00621415, 14.0027105, 14.00311584, 14.00434211, 14.00070322, 13.99951614, 13.99944819, 13.99398096, 13.99548781],
[14.01804022, 13.99975812, 14.00023772, 14.00040021, 14.00006349, 13.99996376, 14.00006315, 14.00023388, 14.0002361, 13.99974468, 14.00042521, 14.00073786, 14.00017666, 13.99960913, 14.00005743, 14.00014203, 14.00008017, 13.99962738, 13.99234838],
[14.0713286, 13.99994981, 14.0001475, 14.00004706, 13.99991468, 13.99996254, 14.00013738, 14.00005033, 14.00000721, 13.99973073, 14.00019064, 14.00036581, 14.00017752, 13.99971094, 14.00006623, 14.00007543, 14.00023355, 13.99991379, 13.95169927]
]
